# Supplementary material for: ONT sequencing identifies a high prevalence of crt sensitive, triple mutant dhfr and single mutant dhps parasites within an ANC population in Nigeria
Source: Front Genet. 2024 Oct 15;15:1470156. doi: 10.3389/fgene.2024.1470156 (PMC11525066; doi:10.3389/fgene.2024.1470156)
Supplement: Supplementary file 2 [file DataSheet1.CSV]

freq	variant_id	microhaplotype
6.7	AMA1_1	IIIENSKTTFLTPVATENQDLKDGGFAFPPTEPLISPMTLDQMRHLYKDNEYVKNLDELTLCSRHAGNMNPDNDKNSNYKYPAVYDYEDKKCHILYIAAQENNGPRYCNKDESKRNSMFCFRPAKDKLFENYTYLSKNVVDNWEEVCPRKNL
5.95	AMA1_2	IIIENSNTTFLTPVATENQDLKDGGFAFPPTNPLISPMTLDHMRDSYKNNEYVKNLDELTLCSRHAGNMNPDNDQNSNYKYPAVYDYKDKKCHILYIAAQENNGPRYCNKDQSKRNSMFCFRPAKDKSFQNYTYLSKNVVDNWEKVCPRKNL
5.57	AMA1_3	IIIENSKTTFLTPVATENQDLKDGGFAFPPTEPLMSPMTLDDMRRFYKDNEYVKNLDELTLCSRHAGNMNPDNDKNSNYKYPAVYDYNDKKCHILYIAAQENNGPRYCNKDESKRNSMFCFRPAKDKSFQNYTYLSKNVVDNWEKVCPRKNL
4.63	AMA1_4	IIIENSNTTFLTPVATGNQYLKDGGFAFPPTEPLMSPMTLDEMRHFYKDNKYVKNLDELTLCSRHAGNMIPDNDKNSNYKYPAVYDDKDKKCHILYIAAQENNGPRYCNKDESKRNSMFCFRPAKDISFQNYTYLSKNVVDNWEKVCPRKNL
3.65	AMA1_5	IIIENSKTTFLTPVATENQDLKDGGFAFPPTNPPMSPMTLNGMRDLYKNNEYVKNLDELTLCSRHAGNMNPDNDENSNYKYPAVYDDKDKKCHILYIAAQENNGPRYCNKDESKRNSMFCFRPAKDKSFQNYTYLSKNVVDNWEKVCPRKNL
3.19	AMA1_6	IIIENSNTTFLTPVATGNQDLKDGGFAFPPTKPLMSPMTLDDMRLLYKDNEDVKNLDELTLCSRHAGNMNPDNDKNSNYKYPAVYDYNDKKCHILYIAAQENNGPRYCNKDQSKRNSMFCFRPAKDKLFENYTYLSKNVVDNWEEVCPRKNL
3.03	AMA1_7	IIIENSNTTFLTPVATGKQDLKDGGFAFPPTNPLISPMTLNGMKDFYKDNEDVKNLDELTLCSRHAGNMNPDKDENSNYKYPAVYDYEDNKCHILYIAAQENNGPRYCNKDESKRNSMFCFRPAKDKSFQNYTYLSKNVVDNWEKVCPRKNL
2.39	AMA1_8	IIIENSNTTFLTPVATENQDLKDGGFAFPPTEPLMSPMTLDQMRHFYKDNKYVKNLDELTLCSRHAGNMIPDNDKNSNYKYPAVYDDKDKKCHILYIAAQENNGPRYCNKDQSIRNSMFCFRPAKDISFQNYTYLSKNVVDNWEKVCPRKNL
2.36	AMA1_9	IIIENSKTTFLTPVATENQDLKDGGFAFPPTNPPMSPMTLNGMRDLYKNNEYVKNLDELTLCSRHAGNMNPDNDKNSNYKYPAVYDYNDNKCHILYIAAQENNGPRYCNKDESKRNSMFCFRPAKDKSFQNYTYLSKNVVDNWEKVCPRKNL
2.1	AMA1_10	IIIENSNTTFLTPVATGNQYLKDGGFAFPPTEPLMSPMTLDEMRHFYKDNKYVKNLDELTLCSRHAGNMIPDNDKNSNYKYPAVYDDKDKKCHILYIAAQENNGPRYCNKDESKRNSMFCFRPAKDISFQNYTYLSKNVVDNWEKVCPRKNL
2.04	AMA1_11	IIIENSKTTFLTPVATENQDLKDGGFAFPPTNPPMSPMTLDDMRLLYKDNEDVKNLDELTLCSRHAGNMNPDNDKNSNYKYPAVYDDKDKKCHILYIAAQENNGPRYCNKDESKRNSMFCFRPAKDKSFQNYTYLSKNVVDNWEEVCPRKNL
2.04	AMA1_12	IIIENSNTTFLKPVATGNQDLKDGGFAFPPTEPLISPMTLNGMRDFYKNNEYVKNLDELTLCSRHAGNMNPDKDENSNYKYPAVYDDKDKKCHILYIAAQENNGPRYCNKDESKRNSMFCFRPAKDKSFQNYTYLSKNVVDNWEKVCPRKNL
1.45	AMA1_13	IIIENSNTTFLTPVATGNQYLKDGGFAFPPTEPLMSPMTLDEMRHFYKDNKYVKNLDELTLCSRHAGNMIPDNDKNSNYKYPAVYDDKDKKCHILYIAAQENNGPRYCNKDQSKRNSMFCFRPAKDKSFQNYTYLSKNVVDNWEEVCPRKNL
1.3	AMA1_14	IIIENSKTTFLTPVATENQDLKDGGFAFPPTNPPMSPMTLNGMRDLYKNNEYVKNLDELTLCSRHAGNMNPDNDKNSNYKYPAVYDYNDKKCHILYIAAQENNGPRYCNKDESKRNSMFCFRPAKDKSFQNYTYLSKNVVDNWEKVCPRKNL
1.28	AMA1_15	IIIENSNTTFLKPVATGNQDLKDGGFAFPPTNPLISPMTLDHMRDFYKNNEYVKNLDELTLCSRHAGNMNPDNDKNSNYKYPAVYDYEDKKCHILYIAAQENNGPRYCNKDQSKRNSMFCFRPAKDKLFQNYTYLSKNVVHNWEEVCPRKNL
1.28	AMA1_16	IIIENSNTTFLTPVATENQDLKDGGFAFPPTKPLMSPMTLDDMRLLYKDNEDVKNLDELTLCSRHAGNMIPDNDKNSNYKYPAVYDDKDKKCHILYIAAQENNGPRYCNKDQSKRNSMFCFRPAKDKSFQNYTYLSKNVVDNWEKVCPRKNL
1.28	AMA1_17	IIIENSKTTFLTPVATENQDLKDGGFAFPPTKPLMSPMTLDDMRLLYKDNEYVKNLDELTLCSRHAGNMNPDNDQNSNYKYPAVYDYEDKKCHILYIAAQENNGPRYCNKDQSKRNSMFCFRPAKDKSFQNYTYLSKNVVDNWEKVCPRKNL
1.28	AMA1_18	IIIENSNTTFLTPVATENQDLKDGGFAFPPTKPLMSPMTLDQMRDFYKNNEYVKNLDELTLCSRHAGNMNPDNDENSNYKYPAVYDYKDKKCHILYIAAQENNGPRYCNKDQSKRNSMFCFRPAKDKSFQDYTYLSKNVVDNWEKVCPRKNL
1.28	AMA1_19	IIIENSNTTFLTPVATENQDLKDGGFAFPPTKPLMSPMTLDQMRDFYKNNEYVKNLDELTLCSRHAGNMNPDNDENSNYKYPAVYDYKDKKCHILYIAAQENNGPRYCNKDQSKRNSMFCFRPAKDKLFENYTYLSKNVVHNWEKVCPRKNL
1.28	AMA1_20	IIIENSNTTFLTPVATENQDLKDGGFAFPPTKPLISPMTLDQMRDLYKNNEYVKNLDELTLCSRHAGNMNPDNDENSNYKYPAVYDYKDKKCHILYIAAQENNGPRYCNKDQSKRNSMFCFRPAKDKLFENYTYLSKNVVHNWEKVCPRKNL
1.28	AMA1_21	IIIENSKTTFLKPVATGNQDLKDGGFAFPPTEPLISPMTLDDMRDFYKNNEYVKNLDELTLCSRHAGNMNPDNDQNSNYKYPAVYDYEDKKCHILYIAAQENNGPRYCNKDQSKRNSMFCFRPAKDKSFQNYTYLSKNVVHNWEKVCPRKNL
1.03	AMA1_22	IIIENSNTTFLTPVATGKQDLKDGGFAFPPTNPLISPMTLNGMKDFYKDNEDVKNLDELTLCSRHAGNMNPDKDENSNYKYPAVYDYKDKKCHILYIAAQENNGPRYCNKDESKRNSMFCFRPAKDKSFQNYTYLSKNVVDNWEKVCPRKNL
0.99	AMA1_23	IIIENSNTTFLTPVATENQDLKDGGFAFPPTKPLMSPMTLDQMRHFYKDNKYVKNLDELTLCSRHAGNMIPDNDKNSNYKYPAVYDYEDKKCHILYIAAQENNGPRYCNKDQSKRNSMFCFRPAKDKLFENYTYLSKNVVDNWEEVCPRKNL
0.98	AMA1_24	IIIENSNTTFLKPVATENQDLKDGGFAFPPTNPLMSPMTLDHMRHLYKDNEYVKNLDELTLCSRHAGNMNPDNDKNSNYKYPAVYDYEDKKCHILYIAAQENNGPRYCNKDQSKRNSMFCFRPAKDKSFQNYTYLSKNVVDNWEKVCPRKNL
0.94	AMA1_25	IIIENSKTTFLTPVATENQDLKDGGFAFPPTKPLMSPMTLDDMRDFYKDNEYVKNLDELTLCSRHAGNMNPDNDKNSNYKYPAVYDYKDKKCHILYIAAQENNGPRYCNKDQSKRNSMFCFRPAKDKSFQDYTYLSKNVVDNWEKVCPRKNL
0.82	AMA1_26	IIIENSNTTFLTPVATGKQDLKDGGFAFPPTNPLISPMTLDHMRDFYKKNEYVKNLDELTLCSRHAGNMNPDNDENSNYKYPAVYDYKDKKCHILYIAAQENNGPRYCNKDQSKRNSMFCFRPAKDESFQNYTYLSKNVVHNWEKVCPRKNL
0.77	AMA1_27	IIIENSNTTFLTPVATENQDLKDGGFAFPPTKPLMSPMTLDQMRHFYKDNKYVKNLDELTLCSRHAGNMIPDNDKNSNYKYPAVYDDKDKKCHILYIAAQENNGPRYCNKDESKRNSMFCFRPAKDISFQNYTYLSKNVVDNWEKVCPRKNL
0.76	AMA1_28	IIIENSNTTFLTPVATENQDLKDGGFAFPPTKPLMSPMTLDQMRHFYKDNKYVKNLDELTLCSRHAGNMIPDNDKNSNYKYPAVYDYEDKKCHILYIAAQENNGPRYCNKDESKRNSMFCFRPAKDKLFENYTYLSKNVVDNWEEVCPRKNL
0.75	AMA1_29	IIIENSNTTFLKPVATGNQDLKDGGFAFPPTEPLISPMTLDQMRHFYKDNEYVKNLDELTLCSRHAGNMNPDNDKNSNYKYPAVYDYEDKKCHILYIAAQENNGPRYCNKDQSKRNSMFCFRPAKDKLFQNYTYLSKNVVHNWEKVCPRKNL
0.49	AMA1_30	IIIENSNTTFLTPVATENQDLKDGGFAFPPTKPLMSPMTLDQMRHFYKDNKYVKNLDELTLCSRHAGNMIPDNDKNSNYKYPAVYDYEDKKCHILYIAAQENNGPRYCNKDQSKRNSMFCFRPAKDKSFQNYTYLSKNVVDNWEKVCPRKNL
0.48	AMA1_31	IIIENSNTTFLKPVATGNQDLKDGGFAFPPTEPLISPMTLDDMRDFYKNNEYVKNLDELTLCSRHAGNMNPDNDKNSNYKYPAVYDYEDKKCHILYIAAQENNGPRYCNKDQSKRNSMFCFRPAKDKLFENYTYLSKNVVDNWEEVCPRKNL
0.45	AMA1_32	IIIENSKTTFLTPVATENQDLKDGGFAFPPTKPLMSPMTLDDMRVLYKDNEYVKNLDELTLCSRHAGNMNPDNDKNSNYKYPAVYDYEDKKCHILYIAAQENNGPRYCNKDQSIRNSMFCFRPAKDISFQNYTYLSKNVVDNWEKVCPRKNL
0.44	AMA1_33	IIIENSNTTFLKPVATENQDLKDGGFAFPPTEPLISPMTLNGMRDFYKNNEYVKNLDELTLCSRHAGNMNPDKDENSNYKYPAVYDDKDKKCHILYIAAQENNGPRYCNKDESKRNSMFCFRPAKDKSFQNYTYLSKNVVDNWEKVCPRKNL
0.43	AMA1_34	IIIENSKTTFLTPVATENQDLKDGGFAFPPTNPPMSPMTLDDMRLLYKDNEDVKNLDELTLCSRHAGNMNPDNDKNSNYKYPAVYDDKNKKCHILYIAAQENNGPRYCNKDESKRNSMFCFRPAKDKSFQDYTYLSKNVVDNWEKVCPRKNL
0.4	AMA1_35	IIIENSKTTFLTPVATENQDLKDGGFAFPPTEPLMSPMTLDDMRRFYKDNEYVKNLDELTLCSRHAGNMNPDNDKNSNYKYPAVYDYNDNKCHILYIAAQENNGPRYCNKDESKRNSMVCFRPAKDKSFQNYTYLSKNVVDNWEKVCPRKNL
0.36	AMA1_36	IIIENSKTTFLTPVATENQDLKDGGFAFPPTEPLMSPMTLDDMRRFYKDNKYVKNLDELTLCSRHAGNMIPDNDKNSNYKYPAVYDDKDKKCHILYIAAQENNGPRYCNKDESKRNSMFCFRPAKDISFQNYTYLSKNVVDNWEKVCPRKNL
0.25	AMA1_37	IIIENSNTTFLKPVATGNQDLKDGGFAFPPTEPLISPMTLNGMRDFYKNNEYVKNLDELTLCSRHAGNMNPDKDENSNYKYPAVYDDKDKKCHILYIAAQENNGPRYCNKDQSKRNSMFCFRPAKDKSFQDYTYLSKNVVDNWEKVCPRKNL
0.22	AMA1_38	IIIENSKTTFLTPVATENQDLKDGGFAFPPTEPLISPMTLDQMRHLYKDNEYVKNLDELTLCSRHAGNMNPDNDKNSNYKYPAVYDYEDKKCHILYIAAQENNGPRYCNKDESKENSMFCFRPAKDKLFENYTYLSKNVVDNWEEVCPRKNL
0.18	AMA1_39	IIIENSKTTFLTPVATENQDLKDGGFAFPPTKPLMSPMTLDDMRDFYKDNEYVKNLDELTLCSRHAGNMNPDNDKNSNYKYPAVYDYKDKKCHILYIAAQENNGPRYCNKDESKRNSMFCFRPAKDKSFQNYTYLSKNVVDNWEKVCPRKNL
